# Supplementary material for: Perceived Stress in Relation to Demographics and Clinical Forms among Patients with Infective Endocarditis: A Cross-Sectional Study
Source: Int J Environ Res Public Health. 2022 Oct 28;19(21):14073. doi: 10.3390/ijerph192114073 (PMC9656878; doi:10.3390/ijerph192114073)
Supplement: Supplementary file 1 [file ijerph-19-14073-s001.zip]

Archive with 1 entries (1 files):
- ijerph-1977472-supplementary.pdf
